# Supplementary material for: Red Blood Cell Parameters, Iron Metabolism and Vitamin B12 Status in Children with Obesity: Associations with Diet and Obesity-Related Complications
Source: Nutrients. 2026 May 14;18(10):1566. doi: 10.3390/nu18101566 (PMC13209332; doi:10.3390/nu18101566)
Supplement: Supplementary file 1 [file nutrients-18-01566-s001.zip]

Archive with 1 entries (1 files):
- nutrients-4272898-supplementary.pdf
